# Supplementary material for: Impacts of long‐term elevated atmospheric CO2 concentrations on communities of arbuscular mycorrhizal fungi
Source: Mol Ecol. 2019 Jul 17;28(14):3445–58. doi: 10.1111/mec.15160 (PMC6851679; doi:10.1111/mec.15160)
Supplement: Supplementary file 2 [file MEC-28-3445-s002.txt]

rn	block2_p	block3_p	co2_p	block2_x_co2_p	block3_x_co2_p	block_2_Wald	block_3_Wald	CO2_Wald	block_2_x_CO2_Wald	block_3_x_CO2_Wald	block_2_coef	block_3_coef	CO2_coef	block_2_x_CO2_coef	block_3_x_CO2_coef	block_2_stderr	block_3_stderr	CO2_stderr	block_2_x_CO2_stderr	block_3_x_CO2_stderr	model	Family
OTU207 - Acaulosporaceae	0.000	0.003	0.000	0.000	0.000	16.803	-2.949	5.920	-5.728	5.201	1.567	-0.386	0.615	-8.125	0.782	0.093	0.131	0.104	1.418	0.150	BR-GLM	Acaulosporaceae
OTU523 - Acaulosporaceae	0.000	0.000	0.459	0.966	0.985	-4.790	-4.730	-0.740	-0.043	-0.019	-6.779	-6.694	-0.054	-0.085	-0.038	1.415	1.415	0.073	2.001	2.001	BR-GLM	Acaulosporaceae
OTU45059 - Ambisporaceae	0.423	0.708	0.751	0.540	0.276	-0.801	0.375	0.318	0.614	-1.090	-1.307	0.387	0.328	1.142	-2.029	1.633	1.033	1.033	1.862	1.862	BR-GLM	Ambisporaceae
OTU12964 - Archaeosporaceae	0.018	0.539	0.000	0.000	0.007	2.371	-0.614	5.468	-4.590	-2.675	1.616	-0.634	3.502	-3.313	-4.692	0.682	1.033	0.640	0.722	1.754	BR-GLM	Archaeosporaceae
OTU3771 - Archaeosporaceae	0.987	0.008	0.007	0.105	0.674	0.016	2.745	2.651	1.591	0.044	0.014	-3.084	2.201	-1.907	0.062	0.843	1.124	0.830	1.198	1.422	MV-GLM	Archaeosporaceae
OTU49666 - Archaeosporaceae	0.586	0.951	0.001	0.075	0.099	0.545	-0.062	3.225	-1.783	-1.651	0.890	-0.124	4.580	-2.984	-3.573	1.633	2.000	1.420	1.674	2.164	BR-GLM	Archaeosporaceae
OTU6921 - Archaeosporaceae	0.078	0.088	0.000	0.347	0.359	-1.765	-1.707	3.931	-0.940	-0.917	-2.607	-2.522	1.789	-1.928	-1.881	1.477	1.477	0.455	2.051	2.051	BR-GLM	Archaeosporaceae
OTU12514 - Claroideoglomeraceae	0.586	0.096	0.575	0.157	0.185	0.545	1.663	0.561	1.416	-1.325	0.890	2.441	0.916	2.591	-2.474	1.633	1.468	1.633	1.831	1.867	BR-GLM	Claroideoglomeraceae
OTU30378 - Claroideoglomeraceae	0.920	0.260	0.630	0.038	0.726	0.107	1.140	0.478	2.011	0.352	-0.060	-0.728	0.261	1.509	0.298	0.560	0.638	0.546	0.750	0.846	MV-GLM	Claroideoglomeraceae
OTU33783 - Claroideoglomeraceae	0.087	0.020	0.057	0.141	0.020	1.239	2.336	1.654	0.965	2.085	1.924	3.556	2.532	-1.891	-4.065	1.552	1.522	1.530	1.959	1.950	MV-GLM	Claroideoglomeraceae
OTU39174 - Claroideoglomeraceae	0.917	0.951	0.177	0.608	0.649	-0.104	-0.062	1.352	0.514	-0.456	-0.209	-0.124	2.015	1.065	-1.008	2.000	2.000	1.491	2.074	2.211	BR-GLM	Claroideoglomeraceae
OTU4740 - Claroideoglomeraceae	0.060	0.561	0.661	0.025	0.012	0.905	0.255	0.054	1.425	1.567	-1.316	0.302	-0.064	2.587	2.484	1.454	1.186	1.186	1.815	1.585	MV-GLM	Claroideoglomeraceae
OTU6037 - Claroideoglomeraceae	0.004	0.120	0.784	0.033	0.125	2.897	-1.557	-0.274	2.138	1.536	1.486	-2.321	-0.183	1.504	2.489	0.513	1.491	0.667	0.703	1.621	BR-GLM	Claroideoglomeraceae
OTU172 - Diversisporaceae	0.855	0.227	0.602	0.394	0.466	0.185	1.214	0.513	0.853	0.739	-0.202	-1.335	-0.561	1.341	1.167	1.093	1.100	1.094	1.573	1.579	MV-GLM	Diversisporaceae
OTU43243 - Diversisporaceae	0.917	0.000	0.927	0.658	0.006	-0.104	4.772	-0.091	0.442	-2.769	-0.209	6.751	-0.182	1.142	-6.784	2.000	1.415	2.000	2.582	2.450	BR-GLM	Diversisporaceae
OTU28 - Gigasporaceae	0.181	0.036	0.435	0.428	0.341	1.355	2.089	0.775	0.793	0.944	-1.623	-2.506	-0.929	1.369	1.629	1.199	1.199	1.198	1.725	1.725	MV-GLM	Gigasporaceae
OTU49925 - Gigasporaceae	0.423	0.915	0.000	0.084	0.002	-0.801	-0.107	5.482	-1.726	-3.112	-1.307	-0.124	4.497	-3.026	-5.687	1.633	1.155	0.820	1.753	1.827	BR-GLM	Gigasporaceae
OTU1 - Glomeraceae	0.646	0.594	0.395	0.633	0.782	0.468	0.544	0.863	0.475	0.282	0.198	0.230	0.365	-0.289	-0.172	0.423	0.423	0.423	0.609	0.610	MV-GLM	Glomeraceae
OTU1006 - Glomeraceae	0.000	0.000	0.000	0.779	0.520	-4.507	-7.371	-6.634	0.281	-0.643	-6.381	-4.686	-0.702	0.563	-0.999	1.416	0.636	0.106	2.003	1.553	BR-GLM	Glomeraceae
OTU10227 - Glomeraceae	0.583	0.660	0.846	0.831	0.915	0.540	0.441	0.193	0.205	0.111	0.319	0.261	0.114	-0.175	0.095	0.592	0.592	0.592	0.852	0.852	MV-GLM	Glomeraceae
OTU139 - Glomeraceae	0.000	0.000	0.000	0.728	0.285	-4.967	-7.147	9.770	-0.347	-1.068	-7.029	-5.845	0.556	-0.695	-1.746	1.415	0.818	0.057	2.001	1.634	BR-GLM	Glomeraceae
OTU15 - Glomeraceae	0.030	0.548	0.952	0.123	0.961	2.212	0.607	0.062	1.553	0.051	-1.207	0.331	0.034	1.220	0.040	0.546	0.546	0.546	0.785	0.785	MV-GLM	Glomeraceae
OTU150 - Glomeraceae	0.000	0.000	0.416	0.982	0.999	-4.132	-4.072	-0.813	-0.022	0.002	-5.854	-5.769	-0.095	-0.044	0.003	1.417	1.417	0.116	2.003	2.003	BR-GLM	Glomeraceae
OTU16729 - Glomeraceae	0.009	0.474	0.576	0.058	0.746	2.584	0.702	0.557	1.879	0.324	-2.714	0.736	0.584	2.838	-0.488	1.050	1.049	1.048	1.510	1.509	MV-GLM	Glomeraceae
OTU1704 - Glomeraceae	0.000	0.000	0.939	0.446	0.959	-4.989	-3.614	0.077	-0.762	-0.052	-4.114	-5.128	0.012	-1.249	-0.104	0.825	1.419	0.156	1.640	2.006	BR-GLM	Glomeraceae
OTU1835 - Glomeraceae	0.014	0.365	0.302	0.585	0.869	2.471	0.894	1.044	0.542	0.170	-4.056	-1.467	-1.713	1.280	0.402	1.642	1.641	1.641	2.363	2.362	MV-GLM	Glomeraceae
OTU1864 - Glomeraceae	0.000	0.000	0.001	0.820	0.357	-4.235	-5.871	3.201	-0.228	-0.921	-5.999	-4.815	0.317	-0.456	-1.508	1.416	0.820	0.099	2.002	1.636	BR-GLM	Glomeraceae
OTU26 - Glomeraceae	0.718	0.262	0.724	0.747	0.277	0.358	1.112	0.346	0.330	1.097	0.367	1.142	0.355	0.487	-1.622	1.027	1.027	1.027	1.478	1.478	MV-GLM	Glomeraceae
OTU265 - Glomeraceae	0.400	0.530	0.953	0.758	0.030	0.845	0.636	0.056	0.321	2.144	0.745	0.561	0.049	-0.407	-2.728	0.882	0.882	0.882	1.269	1.272	MV-GLM	Glomeraceae
OTU277 - Glomeraceae	0.917	0.951	0.575	0.013	0.696	-0.104	-0.062	0.561	2.474	-0.390	-0.209	-0.124	0.916	5.347	-1.008	2.000	2.000	1.633	2.161	2.582	BR-GLM	Glomeraceae
OTU305 - Glomeraceae	0.133	0.946	0.013	0.576	0.059	1.498	0.063	2.500	0.554	1.878	1.584	0.067	-2.644	0.844	2.859	1.058	1.058	1.058	1.523	1.523	MV-GLM	Glomeraceae
OTU32253 - Glomeraceae	0.001	0.449	0.006	0.000	0.007	3.974	0.757	2.772	5.442	2.606	-6.223	-0.985	-3.674	11.319	4.926	1.566	1.302	1.325	2.080	1.890	MV-GLM	Glomeraceae
OTU32507 - Glomeraceae	0.554	0.188	0.465	0.788	0.417	0.591	1.314	0.737	0.268	0.800	-0.449	-0.998	0.560	0.293	-0.875	0.759	0.759	0.759	1.093	1.093	MV-GLM	Glomeraceae
OTU37817 - Glomeraceae	0.142	0.016	0.623	0.408	0.649	1.466	2.395	0.498	0.833	0.452	1.577	2.575	0.535	1.289	-0.699	1.075	1.075	1.076	1.547	1.547	MV-GLM	Glomeraceae
OTU4 - Glomeraceae	0.035	0.692	0.753	0.136	0.740	2.094	0.393	0.318	1.496	0.329	-1.701	0.319	0.259	1.749	-0.385	0.812	0.812	0.812	1.169	1.169	MV-GLM	Glomeraceae
OTU46393 - Glomeraceae	0.007	0.007	0.025	0.010	0.489	2.859	3.111	0.133	0.622	0.010	4.909	5.343	-0.270	1.537	0.026	1.717	1.718	2.032	2.470	2.471	MV-GLM	Glomeraceae
OTU46704 - Glomeraceae	0.725	0.358	0.183	0.523	0.478	0.320	0.916	1.336	0.654	0.716	-0.200	0.552	0.770	0.533	-0.578	0.623	0.603	0.577	0.815	0.808	MV-GLM	Glomeraceae
OTU4749 - Glomeraceae	0.002	0.006	0.291	0.048	0.196	3.704	2.896	1.029	1.778	1.142	-6.595	-4.455	-1.503	4.183	2.477	1.780	1.539	1.461	2.353	2.169	MV-GLM	Glomeraceae
OTU49 - Glomeraceae	0.316	0.412	0.513	0.003	0.001	0.997	0.828	0.668	3.126	3.706	-1.408	-1.170	0.943	-6.435	-7.825	1.412	1.412	1.412	2.058	2.111	MV-GLM	Glomeraceae
OTU53 - Glomeraceae	0.002	0.003	0.853	0.122	0.030	3.955	3.350	0.182	0.551	2.212	-9.066	-6.988	-0.366	1.737	6.522	2.292	2.086	2.013	3.150	2.949	MV-GLM	Glomeraceae
OTU53781 - Glomeraceae	0.000	0.375	0.261	0.014	0.891	3.823	0.889	1.147	2.402	0.139	-3.507	-0.773	0.989	3.073	-0.173	0.917	0.869	0.862	1.279	1.246	MV-GLM	Glomeraceae
OTU54821 - Glomeraceae	0.002	0.522	0.700	0.030	0.045	3.687	0.641	0.383	2.073	2.025	-7.260	-1.153	-0.689	5.617	-5.505	1.969	1.798	1.797	2.709	2.719	MV-GLM	Glomeraceae
OTU5502 - Glomeraceae	0.087	0.402	0.027	0.790	0.254	1.717	0.842	2.042	0.249	1.073	2.120	1.041	-2.617	0.450	1.942	1.234	1.236	1.282	1.809	1.810	MV-GLM	Glomeraceae
OTU6 - Glomeraceae	0.004	0.000	0.000	0.025	0.001	2.890	4.167	4.541	2.258	3.489	3.105	4.477	4.880	-3.487	-5.388	1.075	1.074	1.074	1.545	1.545	MV-GLM	Glomeraceae
OTU662 - Glomeraceae	0.000	0.000	0.000	0.000	0.050	-3.580	-6.622	8.627	7.928	-1.962	-0.519	-3.594	0.937	1.256	-2.974	0.145	0.543	0.109	0.158	1.516	BR-GLM	Glomeraceae
OTU787 - Glomeraceae	0.000	0.000	0.000	0.002	0.006	-5.489	-10.708	-5.471	3.102	2.754	-7.765	-5.734	-7.739	7.600	5.701	1.415	0.536	1.415	2.450	2.070	BR-GLM	Glomeraceae
OTU8 - Glomeraceae	0.347	0.177	0.307	0.622	0.779	0.932	1.348	1.017	0.493	0.282	-0.922	-1.333	-1.006	0.701	-0.401	0.989	0.989	0.989	1.423	1.423	MV-GLM	Glomeraceae
OTU88 - Glomeraceae	0.795	0.189	0.869	0.016	0.299	0.256	1.318	0.161	2.762	1.038	-0.401	-2.066	-0.252	-6.675	2.340	1.565	1.568	1.565	2.417	2.254	MV-GLM	Glomeraceae
OTU89 - Glomeraceae	0.032	0.830	0.460	0.126	0.596	2.079	0.213	0.730	1.510	0.540	-3.485	-0.356	-1.221	3.638	1.300	1.676	1.671	1.671	2.409	2.405	MV-GLM	Glomeraceae
OTU93 - Glomeraceae	0.245	0.283	0.004	0.003	0.011	1.158	1.064	3.125	3.131	2.603	-2.023	-1.860	-5.582	7.959	6.617	1.747	1.748	1.787	2.542	2.542	MV-GLM	Glomeraceae
OTU9959 - Glomeraceae	0.000	0.000	0.597	0.457	0.070	4.373	5.763	0.425	0.625	1.518	5.324	7.015	0.535	-1.074	-2.608	1.218	1.217	1.258	1.719	1.719	MV-GLM	Glomeraceae
OTU57841 - Paraglomeraceae	0.278	0.412	0.449	0.526	0.392	0.771	0.465	0.417	0.251	0.381	0.890	0.570	0.511	-0.362	-0.602	1.155	1.225	1.225	1.443	1.581	MV-GLM	Paraglomeraceae
