# Supplementary material for: Impacts of long‐term elevated atmospheric CO2 concentrations on communities of arbuscular mycorrhizal fungi
Source: Mol Ecol. 2019 Jul 17;28(14):3445–58. doi: 10.1111/mec.15160 (PMC6851679; doi:10.1111/mec.15160)
Supplement: Supplementary file 3 [file MEC-28-3445-s003.txt]

rn	block_2_coef	block_3_coef	CO2_coef	block_2_x_CO2_coef	block_3_x_CO2_coef	block_2_stderr	block_3_stderr	CO2_stderr	block_2_x_CO2_stderr	block_3_x_CO2_stderr	block_2_Wald	block_3_Wald	CO2_Wald	block_2_x_CO2_Wald	block_3_x_CO2_Wald	block2_p	block3_p	co2_p	block2_x_co2_p	block3_x_co2_p	model
Archaeosporaceae	0.090	-3.001	2.317	-2.012	-0.243	0.725	0.980	0.713	1.028	1.236	0.125	3.062	3.251	1.957	0.196	0.902	0.003	0.001	0.047	0.685	MV-GLM
Claroideoglomeraceae	0.498	0.679	0.524	1.157	-0.159	0.533	0.541	0.532	0.735	0.747	0.934	1.257	0.984	1.575	0.212	0.358	0.211	0.322	0.113	0.829	MV-GLM
Diversisporaceae	-0.202	1.128	-0.562	1.342	-1.295	1.162	1.161	1.162	1.672	1.673	0.174	0.971	0.483	0.803	0.774	0.858	0.327	0.625	0.420	0.447	MV-GLM
Gigasporaceae	-1.624	-2.505	-0.917	1.357	1.616	1.157	1.157	1.157	1.665	1.665	1.404	2.164	0.793	0.815	0.971	0.161	0.030	0.427	0.418	0.337	MV-GLM
Glomeraceae	0.042	0.044	0.035	-0.040	-0.036	0.002	0.002	0.002	0.003	0.003	21.213	21.890	17.620	15.003	13.272	0.000	0.000	0.000	0.000	0.000	MV-GLM
Paraglomeraceae	0.890	0.570	0.511	-0.362	-0.602	1.155	1.225	1.225	1.443	1.581	0.771	0.465	0.417	0.251	0.381	0.286	0.414	0.446	0.527	0.387	MV-GLM
Acaulosporaceae	0.273	-1.680	0.178	-7.688	1.219	0.057	0.108	0.059	1.416	0.124	4.744	-15.531	3.030	-5.430	9.852	0.000	0.000	0.002	0.000	0.000	BR-GLM
Ambisporaceae	-1.307	0.387	0.328	1.142	-2.029	1.633	1.033	1.033	1.862	1.862	-0.801	0.375	0.318	0.614	-1.090	0.423	0.708	0.751	0.540	0.276	BR-GLM
