# Supplementary material for: Impacts of long‐term elevated atmospheric CO2 concentrations on communities of arbuscular mycorrhizal fungi
Source: Mol Ecol. 2019 Jul 17;28(14):3445–58. doi: 10.1111/mec.15160 (PMC6851679; doi:10.1111/mec.15160)
Supplement: Supplementary file 4 [file MEC-28-3445-s004.txt]

rn	block_2_coef	block_3_coef	July_coef	Sept_coef	CO2_coef	July_x_CO2_coef	Sept_x_CO2_coef	block_2_SE	block_3_SE	July_SE	Sept_SE	CO2_SE	July_x_CO2_SE	Sept_x_CO2_SE	block2_Wald	block3_Wald	July_Wald	Sept_Wald	co2_Wald	july_x_co2_Wald	sept_x_co2_Wald	block2_p	block3_p	July_p	Sept_p	co2_p	july_x_co2_p	sept_x_co2_p	model
OTU1	1.435	1.142	-1.256	-0.451	-0.810	1.854	0.136	0.373	0.366	0.541	0.506	0.442	0.735	0.672	3.846	3.120	2.320	0.892	1.832	2.524	0.202	0.000	0.001	0.020	0.374	0.064	0.010	0.839	MV-GLM
OTU10227	0.741	1.139	-3.021	-0.273	-0.753	3.141	-0.251	0.484	0.475	0.702	0.656	0.573	0.953	0.871	1.533	2.401	4.302	0.416	1.314	3.297	0.288	0.127	0.014	0.000	0.681	0.188	0.001	0.772	MV-GLM
OTU12514	0.645	1.175	-0.218	0.169	0.247	-1.442	0.280	1.015	0.974	1.250	1.112	1.071	2.028	1.558	0.636	1.207	0.175	0.152	0.231	0.711	0.180	0.398	0.132	0.712	0.830	0.698	0.120	0.673	MV-GLM
OTU15	0.265	1.898	-0.655	-1.093	1.995	-1.395	-1.021	0.641	0.629	0.930	0.870	0.759	1.262	1.155	0.413	3.018	0.704	1.257	2.628	1.105	0.884	0.680	0.003	0.482	0.212	0.009	0.271	0.371	MV-GLM
OTU16729	-0.219	-1.860	2.785	1.395	0.864	-2.375	-0.340	0.857	0.841	1.243	1.163	1.016	1.688	1.544	0.256	2.212	2.240	1.200	0.850	1.407	0.220	0.795	0.025	0.026	0.232	0.394	0.154	0.827	MV-GLM
OTU1835	-5.574	-0.678	-1.496	-1.828	-2.741	-0.082	0.714	0.956	0.913	1.356	1.270	1.111	1.859	1.704	5.833	0.742	1.103	1.439	2.466	0.044	0.419	0.000	0.465	0.272	0.150	0.011	0.967	0.667	MV-GLM
OTU26	-0.731	2.483	-2.089	-1.327	-2.307	2.333	3.690	0.934	0.911	1.355	1.260	1.105	1.839	1.676	0.782	2.727	1.542	1.053	2.087	1.269	2.201	0.430	0.007	0.126	0.287	0.036	0.210	0.026	MV-GLM
OTU265	1.985	2.024	1.047	-6.214	-1.168	-1.650	6.428	0.775	0.760	1.100	1.214	0.903	1.500	1.517	2.561	2.661	0.952	5.118	1.294	1.100	4.238	0.010	0.007	0.342	0.000	0.200	0.280	0.000	MV-GLM
OTU28	0.402	-0.683	0.912	-3.016	-0.229	-8.316	-3.613	1.247	1.258	1.754	1.645	1.432	2.486	2.253	0.323	0.543	0.520	1.833	0.160	3.345	1.604	0.749	0.596	0.611	0.065	0.878	0.002	0.065	MV-GLM
OTU305	0.850	-0.602	2.697	-0.318	1.656	-1.834	1.907	0.928	0.911	1.347	1.260	1.100	1.829	1.673	0.916	0.661	2.001	0.252	1.505	1.003	1.140	0.353	0.500	0.044	0.798	0.130	0.310	0.258	MV-GLM
OTU32253	0.658	1.939	1.067	2.713	1.864	-3.374	-4.444	0.923	0.900	1.274	1.183	1.045	1.750	1.592	0.713	2.155	0.838	2.294	1.784	1.928	2.791	0.470	0.027	0.416	0.021	0.073	0.049	0.004	MV-GLM
OTU32507	-0.406	-0.736	-0.211	-2.569	1.581	-0.160	1.066	0.854	0.837	1.238	1.163	1.011	1.680	1.541	0.476	0.879	0.170	2.209	1.564	0.095	0.692	0.639	0.379	0.863	0.024	0.116	0.932	0.496	MV-GLM
OTU33783	1.042	3.099	-0.341	-0.652	-2.241	4.066	4.274	1.143	1.097	1.537	1.438	1.436	2.176	2.044	0.912	2.824	0.222	0.454	1.561	1.869	2.091	0.360	0.004	0.824	0.643	0.074	0.036	0.023	MV-GLM
OTU37817	0.000	2.612	-2.969	1.701	0.704	3.496	-3.626	0.916	0.880	1.376	1.196	1.046	1.804	1.602	0.000	2.967	2.158	1.422	0.673	1.938	2.264	1.000	0.003	0.027	0.152	0.509	0.048	0.024	MV-GLM
OTU4	-0.261	-0.799	1.194	0.881	0.484	-1.072	-0.828	0.610	0.598	0.885	0.828	0.723	1.201	1.099	0.428	1.336	1.350	1.065	0.670	0.893	0.754	0.670	0.182	0.181	0.289	0.511	0.374	0.471	MV-GLM
OTU46704	0.731	0.812	0.785	0.784	-0.700	0.480	-0.729	0.576	0.561	0.641	0.603	0.722	0.998	1.058	1.269	1.448	1.224	1.300	0.969	0.481	0.689	0.197	0.150	0.221	0.186	0.283	0.603	0.439	MV-GLM
OTU4740	-1.357	0.744	1.222	2.641	0.965	-1.517	-1.533	0.893	0.837	1.281	1.182	1.063	1.734	1.563	1.519	0.889	0.954	2.234	0.908	0.875	0.981	0.127	0.376	0.340	0.024	0.364	0.385	0.328	MV-GLM
OTU4749	-8.555	-8.373	1.141	1.465	-0.098	1.749	-0.649	0.999	0.983	1.430	1.359	1.274	1.968	1.858	8.566	8.520	0.798	1.078	0.077	0.889	0.349	0.000	0.000	0.424	0.281	0.939	0.370	0.728	MV-GLM
OTU49	-5.089	-5.543	3.359	-0.647	-0.172	-1.629	6.047	1.125	1.130	1.602	1.804	1.467	2.261	2.264	4.523	4.905	2.097	0.359	0.117	0.720	2.671	0.000	0.000	0.034	0.406	0.909	0.469	0.014	MV-GLM
OTU53	0.404	1.918	-2.167	-3.650	3.993	0.856	4.508	1.209	1.170	1.816	1.830	1.402	2.396	2.300	0.334	1.639	1.193	1.995	2.847	0.357	1.960	0.733	0.104	0.174	0.041	0.005	0.689	0.043	MV-GLM
OTU53781	-0.844	-1.663	1.806	0.699	0.260	-0.955	0.933	0.677	0.667	0.982	0.922	0.809	1.337	1.225	1.247	2.493	1.839	0.758	0.322	0.714	0.761	0.207	0.012	0.066	0.453	0.745	0.477	0.450	MV-GLM
OTU54821	-2.325	2.555	-4.096	-1.497	0.137	-1.436	0.477	1.118	1.075	1.644	1.486	1.294	2.233	1.971	2.080	2.377	2.491	1.007	0.106	0.643	0.242	0.040	0.018	0.012	0.313	0.915	0.525	0.810	MV-GLM
OTU5502	0.573	-0.781	2.252	-1.873	1.496	-1.856	2.790	0.934	0.933	1.348	1.533	1.127	1.832	1.888	0.614	0.837	1.671	1.222	1.327	1.013	1.478	0.536	0.404	0.087	0.116	0.180	0.304	0.073	MV-GLM
OTU57841	0.796	1.296	0.896	0.477	-0.684	2.018	0.952	0.807	0.745	0.906	0.874	1.259	1.502	1.555	0.986	1.740	0.988	0.546	0.544	1.344	0.612	0.306	0.050	0.301	0.551	0.265	0.077	0.236	MV-GLM
OTU6	-1.930	-0.625	-4.065	-0.671	-0.036	0.117	-1.304	0.682	0.668	0.992	0.924	0.807	1.345	1.227	2.832	0.935	4.100	0.726	0.044	0.087	1.063	0.003	0.359	0.000	0.463	0.962	0.931	0.280	MV-GLM
OTU8	2.715	3.890	-2.237	0.010	-0.866	0.455	-0.117	0.858	0.843	1.226	1.141	1.000	1.674	1.522	3.165	4.614	1.825	0.009	0.866	0.272	0.077	0.002	0.000	0.066	0.992	0.389	0.781	0.942	MV-GLM
OTU89	-5.071	0.216	-1.904	-1.315	-2.875	0.674	3.256	1.071	1.001	1.517	1.403	1.247	2.098	1.874	4.734	0.216	1.255	0.937	2.305	0.321	1.737	0.000	0.825	0.218	0.342	0.018	0.748	0.081	MV-GLM
OTU9959	0.924	2.504	-3.091	-2.528	-3.383	7.565	4.602	1.215	1.139	1.666	1.429	1.546	2.329	2.160	0.761	2.198	1.856	1.769	2.188	3.248	2.130	0.444	0.020	0.045	0.046	0.027	0.001	0.014	MV-GLM
OTU1006	-6.930	-7.163	-6.929	0.326	-6.152	10.190	0.860	1.492	1.349	1.415	1.650	1.415	2.038	2.588	-4.646	-5.311	-4.895	0.198	-4.348	4.999	0.332	0.000	0.000	0.000	0.843	0.000	0.000	0.740	BR-GLM
OTU139	-7.106	-8.028	-8.420	0.023	-4.347	11.672	5.408	0.451	0.820	1.415	0.889	0.274	1.442	0.929	-15.766	-9.794	-5.952	0.026	-15.864	8.092	5.820	0.000	0.000	0.000	0.979	0.000	0.000	0.000	BR-GLM
OTU150	-8.705	-8.696	-7.755	1.168	1.337	0.136	-8.297	1.431	1.397	1.415	1.634	0.049	2.000	2.160	-6.085	-6.223	-5.481	0.715	27.093	0.068	-3.841	0.000	0.000	0.000	0.475	0.000	0.946	0.000	BR-GLM
OTU1704	-4.278	-0.559	-0.161	1.152	6.430	-1.982	-0.930	0.479	0.138	1.998	1.998	1.415	2.015	2.002	-8.937	-4.057	-0.080	0.576	4.545	-0.983	-0.465	0.000	0.000	0.936	0.564	0.000	0.325	0.642	BR-GLM
OTU172	5.415	6.095	-1.345	-7.933	-7.152	0.932	7.869	0.634	0.633	0.074	1.414	1.414	2.001	2.449	8.541	9.633	-18.116	-5.610	-5.058	0.466	3.213	0.000	0.000	0.000	0.000	0.000	0.641	0.001	BR-GLM
OTU207	8.616	0.779	-7.037	-7.802	-3.123	2.198	2.046	1.413	1.548	1.413	0.817	0.110	2.002	1.637	6.099	0.503	-4.981	-9.553	-28.349	1.098	1.250	0.000	0.615	0.000	0.000	0.000	0.272	0.211	BR-GLM
OTU30378	1.004	-0.434	-0.999	-1.314	0.758	0.786	-1.768	0.507	0.629	0.908	0.889	0.499	1.069	1.693	1.982	-0.691	-1.100	-1.479	1.519	0.736	-1.044	0.047	0.490	0.271	0.139	0.129	0.462	0.296	BR-GLM
OTU337	-5.923	-6.448	-7.987	-1.941	-6.113	7.581	2.020	0.623	0.620	1.415	1.432	0.817	2.160	2.170	-9.514	-10.401	-5.646	-1.356	-7.480	3.510	0.931	0.000	0.000	0.000	0.175	0.000	0.000	0.352	BR-GLM
OTU3771	0.270	1.637	0.450	-0.007	1.691	-0.720	-2.407	0.740	0.583	0.713	0.781	0.595	0.882	1.626	0.365	2.809	0.631	-0.008	2.844	-0.817	-1.480	0.715	0.005	0.528	0.993	0.004	0.414	0.139	BR-GLM
OTU39174	1.055	0.589	-0.828	-1.300	-0.732	0.790	1.012	1.312	1.298	1.444	1.473	1.399	2.338	2.354	0.804	0.454	-0.574	-0.882	-0.524	0.338	0.430	0.421	0.650	0.566	0.378	0.601	0.736	0.667	BR-GLM
OTU43243	-0.328	6.998	-6.980	-7.244	-6.376	7.367	7.898	1.995	1.411	1.413	1.414	1.413	2.158	2.447	-0.164	4.960	-4.940	-5.123	-4.514	3.414	3.228	0.869	0.000	0.000	0.000	0.000	0.001	0.001	BR-GLM
OTU46393	3.581	3.842	-3.612	0.088	-4.650	7.854	3.540	0.814	0.811	0.815	0.121	1.411	1.634	1.429	4.401	4.737	-4.430	0.724	-3.296	4.806	2.477	0.000	0.000	0.000	0.469	0.001	0.000	0.013	BR-GLM
OTU49666	-2.295	-3.144	0.336	2.983	-0.002	0.355	-0.863	1.263	1.632	1.533	1.781	1.880	2.440	2.254	-1.817	-1.927	0.219	1.675	-0.001	0.146	-0.383	0.069	0.054	0.827	0.094	0.999	0.884	0.702	BR-GLM
OTU523	-5.881	-7.526	-1.419	-1.013	-6.581	2.114	2.192	0.820	1.327	0.090	1.502	1.415	2.001	2.497	-7.172	-5.672	-15.732	-0.675	-4.652	1.056	0.878	0.000	0.000	0.000	0.500	0.000	0.291	0.380	BR-GLM
OTU54398	-1.145	0.290	3.869	0.804	0.868	-3.980	-0.142	1.175	0.445	1.391	1.910	1.921	2.383	2.672	-0.975	0.651	2.782	0.421	0.452	-1.670	-0.053	0.330	0.515	0.005	0.674	0.651	0.095	0.958	BR-GLM
OTU6037	-0.300	-0.310	-0.583	-2.065	0.513	0.714	-0.256	0.530	0.479	0.666	1.441	0.539	0.888	2.035	-0.567	-0.647	-0.875	-1.432	0.951	0.805	-0.126	0.570	0.517	0.381	0.152	0.342	0.421	0.900	BR-GLM
OTU662	-1.231	-2.417	-1.024	-4.315	0.810	-0.070	2.852	0.125	0.189	0.161	1.416	0.118	0.237	1.429	-9.877	-12.768	-6.344	-3.047	6.879	-0.294	1.995	0.000	0.000	0.000	0.002	0.000	0.769	0.046	BR-GLM
OTU6921	-5.343	-8.636	0.305	9.487	3.201	-2.830	-6.580	0.821	1.162	1.631	1.638	1.440	2.177	1.660	-6.505	-7.432	0.187	5.792	2.222	-1.300	-3.965	0.000	0.000	0.852	0.000	0.026	0.194	0.000	BR-GLM
OTU88	0.677	4.249	-6.858	-7.625	0.445	5.812	-0.133	0.126	0.103	0.633	0.817	0.027	0.634	1.633	5.370	41.137	-10.841	-9.337	16.698	9.173	-0.082	0.000	0.000	0.000	0.000	0.000	0.000	0.935	BR-GLM
OTU93	1.184	5.165	-0.219	-0.488	6.017	-5.024	-4.557	0.971	0.818	1.630	1.631	0.820	1.824	2.154	1.219	6.316	-0.134	-0.299	7.338	-2.754	-2.115	0.223	0.000	0.893	0.765	0.000	0.006	0.034	BR-GLM
