# Supplementary material for: Impacts of long‐term elevated atmospheric CO2 concentrations on communities of arbuscular mycorrhizal fungi
Source: Mol Ecol. 2019 Jul 17;28(14):3445–58. doi: 10.1111/mec.15160 (PMC6851679; doi:10.1111/mec.15160)
Supplement: Supplementary file 5 [file MEC-28-3445-s005.txt]

rn	Sept_coef	July_coef	block_2_coef	block_3_coef	CO2_coef	Sept_x_CO2_coef	July_x_CO2_coef	Sept_SE	July_SE	block_2_SE	block_3_SE	CO2_SE	Sept_x_CO2_SE	July_x_CO2_SE	Sept_Wald	July_Wald	block_2_Wald	block_3_Wald	CO2_Wald	Sept_x_CO2_Wald	July_x_CO2_Wald	Sept_p	July_p	block_2_p	block_3_p	CO2_p	Sept_x_CO2_p	July_x_CO2_p	model
Archaeosporaceae	4.933	0.293	-3.386	-1.471	2.808	-3.302	-1.455	1.872	2.177	1.393	1.213	1.678	2.354	2.781	2.635	0.135	2.432	1.213	1.674	1.402	0.523	0.008	0.562	0.011	0.229	0.056	0.074	0.330	MV-GLM
Claroideoglomeraceae	0.388	-0.323	0.049	1.731	-0.037	1.036	1.620	1.023	1.105	0.762	0.739	0.901	1.361	1.491	0.380	0.292	0.064	2.340	0.041	0.761	1.086	0.708	0.773	0.956	0.018	0.967	0.445	0.278	MV-GLM
Gigasporaceae	-3.016	0.912	0.402	-0.683	-0.229	-3.613	-8.316	1.645	1.754	1.247	1.258	1.432	2.253	2.485	1.834	0.520	0.322	0.543	0.160	1.604	3.346	0.065	0.597	0.749	0.586	0.870	0.065	0.002	MV-GLM
Glomeraceae	0.067	0.015	-0.046	-0.002	0.003	0.005	0.038	0.003	0.003	0.002	0.002	0.003	0.004	0.004	25.409	5.921	19.149	0.768	0.963	1.153	8.870	0.000	0.001	0.000	0.600	0.508	0.427	0.000	MV-GLM
Paraglomeraceae	0.477	0.896	0.796	1.296	-0.684	0.952	2.018	0.874	0.906	0.807	0.745	1.259	1.555	1.502	0.546	0.988	0.986	1.740	0.544	0.612	1.344	0.547	0.305	0.297	0.047	0.260	0.232	0.069	MV-GLM
Acaulosporaceae	-7.785	-2.046	1.848	-6.024	-3.307	2.195	-2.730	0.817	0.079	0.049	0.634	0.110	1.637	1.420	-9.533	-26.039	37.868	-9.502	-30.039	1.341	-1.922	0.000	0.000	0.000	0.000	0.000	0.180	0.055	BR-GLM
Ambisporaceae	-0.286	2.781	-1.319	0.339	-0.210	1.000	-2.913	1.562	0.839	1.201	0.435	1.574	2.439	2.115	-0.183	3.317	-1.098	0.781	-0.134	0.410	-1.377	0.854	0.001	0.272	0.435	0.894	0.682	0.168	BR-GLM
Diversisporaceae	-8.347	-1.879	5.267	6.510	-7.538	8.456	2.462	1.414	0.073	0.634	0.633	1.414	2.449	1.634	-5.902	-25.783	8.310	10.293	-5.331	3.453	1.507	0.000	0.000	0.000	0.000	0.000	0.001	0.132	BR-GLM
